# Supplementary material for: The Sodium–Glucose Co-Transporter-2 (SGLT2) Inhibitors Reduce Platelet Activation and Thrombus Formation by Lowering NOX2-Related Oxidative Stress: A Pilot Study
Source: Antioxidants (Basel). 2022 Sep 22;11(10):1878. doi: 10.3390/antiox11101878 (PMC9598474; doi:10.3390/antiox11101878)
Supplement: Supplementary file 1 [file antioxidants-11-01878-s001.zip]

Archive with 1 entries (1 files):
- antioxidants-1881963-supplementary.pdf
